# Supplementary material for: Autoencoders for genomic variation analysis
Source: Genome Res. 2026 Feb;36(2):348–60. doi: 10.1101/gr.280086.124 (PMC12863191; doi:10.1101/gr.280086.124)
Supplement: Supplement 1 [file Supplemental_Code.zip]

Archive with 126 entries (103 files):
- aegen-main/
- aegen-main/.DS_Store
- aegen-main/.gitignore
- aegen-main/LICENSE
- aegen-main/params.yaml
- aegen-main/README.md
- aegen-main/requirements.txt
- aegen-main/experiments/
- aegen-main/experiments/compression/
- aegen-main/experiments/compression/pca_compression.py
- aegen-main/experiments/compression/vae_compression.py
- aegen-main/experiments/visualization/
- aegen-main/experiments/visualization/vae_dim_red.py
- aegen-main/images/
- aegen-main/images/.traces
- aegen-main/images/admixed_320_gens.png
- aegen-main/images/figure_3.png
- aegen-main/images/pca_vs_vae.png
- aegen-main/scripts/
- aegen-main/scripts/.DS_Store
- aegen-main/scripts/7vae.sh
- aegen-main/scripts/create.sh
- aegen-main/scripts/filesystem.sh
- aegen-main/scripts/hypertuning.py
- aegen-main/scripts/hypertuning.sh
- aegen-main/scripts/ini.sh
- aegen-main/scripts/instant.sh
- aegen-main/scripts/runexp_10k_chm22.sh
- aegen-main/scripts/runexp_80k_chm20.sh
- aegen-main/scripts/simulate.sh
- aegen-main/scripts/submit.sh
- aegen-main/scripts/watch.sh
- aegen-main/src/
- aegen-main/src/learning.py
- aegen-main/src/parser.py
- aegen-main/src/trainer.py
- aegen-main/src/eval/
- aegen-main/src/eval/compressors.py
- aegen-main/src/models/
- aegen-main/src/models/aegen.py
- aegen-main/src/models/initializers.py
- aegen-main/src/models/losses.py
- aegen-main/src/models/metrics.py
- aegen-main/src/models/__init__.py
- aegen-main/src/models/modules/
- aegen-main/src/models/modules/decoder.py
- aegen-main/src/models/modules/encoder.py
- aegen-main/src/models/modules/functional.py
- aegen-main/src/models/modules/quantizer.py
- aegen-main/src/utils/
- aegen-main/src/utils/assemblers.py
- aegen-main/src/utils/decorators.py
- aegen-main/src/utils/loader.py
- aegen-main/src/utils/loggers.py
- aegen-main/src/utils/mapper.py
- aegen-main/src/utils/simulators.py
- aegen-main/src/utils/__init__.py
- __MACOSX/
- __MACOSX/._aegen-main
- __MACOSX/aegen-main/
- __MACOSX/aegen-main/._.DS_Store
- __MACOSX/aegen-main/._.gitignore
- __MACOSX/aegen-main/._experiments
- __MACOSX/aegen-main/._images
- __MACOSX/aegen-main/._LICENSE
- __MACOSX/aegen-main/._params.yaml
- __MACOSX/aegen-main/._README.md
- __MACOSX/aegen-main/._requirements.txt
- __MACOSX/aegen-main/._scripts
- __MACOSX/aegen-main/._src
- __MACOSX/aegen-main/experiments/
- __MACOSX/aegen-main/experiments/._compression
- __MACOSX/aegen-main/experiments/._visualization
- __MACOSX/aegen-main/experiments/compression/
- __MACOSX/aegen-main/experiments/compression/._pca_compression.py
- __MACOSX/aegen-main/experiments/compression/._vae_compression.py
- __MACOSX/aegen-main/experiments/visualization/
- __MACOSX/aegen-main/experiments/visualization/._vae_dim_red.py
- __MACOSX/aegen-main/images/
- __MACOSX/aegen-main/images/._.traces
- __MACOSX/aegen-main/images/._admixed_320_gens.png
- __MACOSX/aegen-main/images/._figure_3.png
- __MACOSX/aegen-main/images/._pca_vs_vae.png
- __MACOSX/aegen-main/scripts/
- __MACOSX/aegen-main/scripts/._.DS_Store
- __MACOSX/aegen-main/scripts/._7vae.sh
- __MACOSX/aegen-main/scripts/._create.sh
- __MACOSX/aegen-main/scripts/._filesystem.sh
- __MACOSX/aegen-main/scripts/._hypertuning.py
- __MACOSX/aegen-main/scripts/._hypertuning.sh
- __MACOSX/aegen-main/scripts/._ini.sh
- __MACOSX/aegen-main/scripts/._instant.sh
- __MACOSX/aegen-main/scripts/._runexp_10k_chm22.sh
- __MACOSX/aegen-main/scripts/._runexp_80k_chm20.sh
- __MACOSX/aegen-main/scripts/._simulate.sh
- __MACOSX/aegen-main/scripts/._submit.sh
- __MACOSX/aegen-main/scripts/._watch.sh
- __MACOSX/aegen-main/src/
- __MACOSX/aegen-main/src/._eval
- __MACOSX/aegen-main/src/._learning.py
- __MACOSX/aegen-main/src/._models
- __MACOSX/aegen-main/src/._parser.py
- __MACOSX/aegen-main/src/._trainer.py
- __MACOSX/aegen-main/src/._utils
- __MACOSX/aegen-main/src/eval/
- __MACOSX/aegen-main/src/eval/._compressors.py
- __MACOSX/aegen-main/src/models/
- __MACOSX/aegen-main/src/models/._aegen.py
- __MACOSX/aegen-main/src/models/._initializers.py
- __MACOSX/aegen-main/src/models/._losses.py
- __MACOSX/aegen-main/src/models/._metrics.py
- __MACOSX/aegen-main/src/models/._modules
- __MACOSX/aegen-main/src/models/.___init__.py
- __MACOSX/aegen-main/src/models/modules/
- __MACOSX/aegen-main/src/models/modules/._decoder.py
- __MACOSX/aegen-main/src/models/modules/._encoder.py
- __MACOSX/aegen-main/src/models/modules/._functional.py
- __MACOSX/aegen-main/src/models/modules/._quantizer.py
- __MACOSX/aegen-main/src/utils/
- __MACOSX/aegen-main/src/utils/._assemblers.py
- __MACOSX/aegen-main/src/utils/._decorators.py
- __MACOSX/aegen-main/src/utils/._loader.py
- __MACOSX/aegen-main/src/utils/._loggers.py
- __MACOSX/aegen-main/src/utils/._mapper.py
- __MACOSX/aegen-main/src/utils/._simulators.py
- __MACOSX/aegen-main/src/utils/.___init__.py
