# Supplementary material for: Autoencoders for genomic variation analysis
Source: Genome Res. 2026 Feb;36(2):348–60. doi: 10.1101/gr.280086.124 (PMC12863191; doi:10.1101/gr.280086.124)
Supplement: Supplement 1 [file Supplemental_Code.zip › aegen-main/LICENSE]

LICENSE

Copyright © 2021 Margarita Geleta -- All rights reserved

NOTICE: This software is available for use free of charge for academic research use only. 
Commercial users, for profit companies or consultants, and non-profit institutions not 
qualifying as academic research must contact rita.geleta@jediupc.com for a separate license.
