# Supplementary material for: Autoencoders for genomic variation analysis
Source: Genome Res. 2026 Feb;36(2):348–60. doi: 10.1101/gr.280086.124 (PMC12863191; doi:10.1101/gr.280086.124)
Supplement: Supplement 1 [file Supplemental_Code.zip › aegen-main/requirements.txt]

adjustText==0.7.3
blosc2==0.1.10
decorator==4.1.2
h5py==3.1.0
matplotlib==3.2.1
numpy==1.18.1
pandas==1.1.5
psutil==5.8.0
pyyaml==5.4.1
scikit-allel==1.3.2
scikit-learn==0.24.1
scipy==1.5.4
seaborn==0.11.1
torch==1.4.0
wandb==0.10.33
