# Supplementary material for: Autoencoders for genomic variation analysis
Source: Genome Res. 2026 Feb;36(2):348–60. doi: 10.1101/gr.280086.124 (PMC12863191; doi:10.1101/gr.280086.124)
Supplement: Supplement 1 [file Supplemental_Code.zip › aegen-main/scripts/ini.sh]

export CLUSTER="NERO"

if [ "$CLUSTER" == "SHERLOCK" ]; then

    export USER_PATH="$HOME/aegen"
    export IN_PATH="$GROUP_SCRATCH/rita"
    export OUT_PATH="$GROUP_SCRATCH/rita"

elif [ "$CLUSTER" == "CALCULA" ]; then

    export USER_PATH="/home/usuaris/imatge/margarita.geleta/aegen"
    export IN_PATH="/mnt/gpid07/users/margarita.geleta"
    export OUT_PATH="/mnt/gpid07/users/margarita.geleta"
    source $USER_PATH/env/bin/activate

elif [ "$CLUSTER" == "NERO" ]; then

    export USER_PATH="/home/geleta/aegen"
    export IN_PATH="/local-scratch/mrivas"
    export OUT_PATH="/local-scratch/mrivas"

else echo "Define cluster."; fi
