# Supplementary material for: Autoencoders for genomic variation analysis
Source: Genome Res. 2026 Feb;36(2):348–60. doi: 10.1101/gr.280086.124 (PMC12863191; doi:10.1101/gr.280086.124)
Supplement: Supplement 1 [file Supplemental_Code.zip › aegen-main/src/trainer.py]

#!/usr/bin/python
# -*- coding: utf-8 -*-

import os
import gc
import time
import yaml
import torch
import random
import logging
import numpy as np
import torch.nn as nn
import torch_optimizer as torchoptim

from parser import create_parser

from models.aegen import aegen
from models.losses import *
from models.metrics import *

from utils.loader import loader 
from utils.loggers import system_info
from learning import train, validate, test


logging.basicConfig(level=logging.DEBUG)
log = logging.getLogger(__name__)

## Seed for reproducibility.
seed = 2021 
random.seed(seed)
np.random.seed(seed)
torch.manual_seed(seed)
torch.cuda.manual_seed(seed)
torch.cuda.manual_seed_all(seed)
torch.backends.cudnn.benchmark = False
os.environ['PYTHONHASHSEED'] = str(seed)
torch.backends.cudnn.deterministic = True

if __name__ == '__main__':
    #======================== Prepare params ========================#
    parser = create_parser()
    args = parser.parse_args()
    with open(args.params, 'r') as f:
        params = yaml.safe_load(f)
    ## Parameters and hyperparameters.
    model_params = params['model']
    hyperparams = params['hyperparams']
    
    ## Specification of data.
    species = model_params['species']
    chm = model_params['chm']
    arange = (model_params['arange']['ini'], model_params['arange']['end'])
    ksize = model_params['encoder']['layer0']['size']
    
    ## Data assertion.
    if model_params['window_cloning'] and (model_params['window_train_mode'] == 'randomized'):
        if int(ksize) != model_params['window_size']:
             raise Exception('[ERROR] Input shape does not match SNPs segment length!')
    else:   
        if int(ksize) != int(arange[1] - arange[0]):
            raise Exception('[ERROR] Input shape does not match SNPs segment length!')
    
    def summary_net(exp, species, chm, model_params, hyperparams):
        ## Conditioning.
        if (model_params['conditioning']['num_classes'] is not None) and (model_params['conditioning']['using']):
            C = 'conditioned on ancestry'
        else: C = ''
        ## Latent space summary.
        if model_params['distribution'] == 'Uniform':
            LS = 'Vector Quantized (VQ) Autoencoder'
        elif model_params['distribution'] == 'Multi-Bernoulli':
            LS = 'Discrete Latent Space Autoencoder (Multi-Bernoulli)'
        elif model_params['distribution'] == 'Gaussian':
            LS = 'Continuous Latent Space Autoencoder (Gaussian VAE)'
        else:
            LS = 'Continuous Latent Space Autoencoder (Undefined distribution)'
        if model_params['shape'] == 'window-based':
            W = f"Using a window size of {model_params['window_size']} SNPs."
            if model_params['window_cloning']:
                W += f" Windows are shared and the training mode is {model_params['window_train_mode']}."
            else:
                W += " Windows are independent."
        else: W = ''
            
        layer_sizes = [str(model_params['encoder'][layer]['size']) for layer in model_params['encoder'].keys()]

        summary = f"""
        Experiment #{exp}
        
    {LS} {C} with {model_params['shape']} shape. {W}
        
        Layer sizes: (input)=>[{", ".join(layer_sizes)}]=>(bottleneck).
        
    Data: sequences of {species} chromosome {chm} generated by {hyperparams['training']['simulation']} simulation. Using {int(model_params['arange']['end']-model_params['arange']['ini'])} SNPs from the interval ({model_params['arange']['ini']},{model_params['arange']['end']}).

    Using optimizer {hyperparams["optimizer"]["algorithm"]} with lr={hyperparams["optimizer"]["lr"]} and decay={hyperparams["optimizer"]["weight_decay"]}.
        """
        return summary
    
    summary = summary_net(args.num, species, chm, model_params, hyperparams)
    
    #======================== Prepare data ========================#
    system_info()
    log.info(summary)
    if isinstance(chm, int):
        IPATH = os.path.join(os.environ.get('IN_PATH'), f'data/{species}/chr{chm}/prepared')
    elif isinstance(chm, str) and chm == 'all':
        IPATH = os.path.join(os.environ.get('IN_PATH'), f'data/{species}/allchm/prepared')
    else: raise Exception('Wrong chromosome.')
    
    if model_params['conditioning']['using'] and (model_params['conditioning']['only'] is not None):
        conditional = False
        only = model_params['conditioning']['only']
    elif model_params['conditioning']['using'] and (model_params['conditioning']['only'] is None): 
        conditional = True
        only = None
    else:
        conditional = False
        only = None
    
    ## TR data loader.
    if hyperparams['training']['simulation'] == 'offline':
        log.info('-- USING OFFLINE SIMULATION FOR TR DATA --')
        log.info('Loading data...')
        log.info('Loading TR data...')
        tr_loader, tr_metadata = loader(
            ipath=IPATH,
            batch_size=hyperparams['batch_size'], 
            split_set='train',
            arange=arange,
            only=only,
            conditional=conditional,
        )
        log.info(f'TR data loaded.')
        log.info(f"Training set of shape <= {len(tr_loader) * hyperparams['batch_size']}")
        system_info()
    else: 
        log.info('-- USING ONLINE SIMULATION FOR TR DATA --')
        tr_loader, tr_metadata = None, None
    
    ## VD data loader.
    if hyperparams['validation']['simulation'] == 'offline':
        log.info('-- USING OFFLINE SIMULATION FOR VD DATA --')
        log.info('Loading VD data...')
        vd_loader, vd_metadata = loader(
            ipath=IPATH,
            batch_size=hyperparams['batch_size'], 
            split_set='valid',
            arange=arange,
            only=only,
            conditional=conditional
        )
        log.info(f'VD data loaded.')
        log.info(f"Validation set of shape <= {len(vd_loader) * hyperparams['batch_size']}")
        system_info()
    else: 
        log.info('-- USING ONLINE SIMULATION FOR VD DATA --')
        vd_loader, vd_metadata = None, None
    
    ## TS data loader.
    if bool(args.evolution):
        if hyperparams['testing']['simulation'] == 'offline':
            log.info('-- USING OFFLINE SIMULATION FOR TS DATA --')
            log.info('Loading TS data...')
            ts_loader, ts_metadata = loader(
                ipath=IPATH,
                batch_size=hyperparams['batch_size'], 
                split_set='test',
                arange=arange,
                only=only,
                conditional=conditional
            )
            log.info(f'TS data loaded.')
            log.info(f"Test set of shape <= {len(ts_loader) * hyperparams['batch_size']}")
        else: raise Exception('TS data simulation can only be offline.')
    else: ts_loader, ts_metadata = None, None
        
    log.info('Data loaded ++')
    
    ## Checking coherence between datasets w.r.t. to the # of populations.
    if (ts_metadata is not None) and (tr_metadata is not None) and (vd_metadata is not None):
        if (tr_metadata['n_populations'] != vd_metadata['n_populations']) or (tr_metadata['n_populations'] != ts_metadata['n_populations']) or (vd_metadata['n_populations'] != ts_metadata['n_populations']):
            log.info(f'[WARNING] Missing populations:')
            log.info(f"\tTR SET has {tr_metadata['n_populations']} populations.")
            log.info(f"\tVD SET has {vd_metadata['n_populations']} populations.")
            log.info(f"\tTS SET has {ts_metadata['n_populations']} populations.")
    elif (ts_metadata is None) and (tr_metadata is not None) and (vd_metadata is not None):
        if (tr_metadata['n_populations'] != vd_metadata['n_populations']):
            log.info(f'[WARNING] Missing populations:')
            log.info(f"\tTR SET has {tr_metadata['n_populations']} populations.")
            log.info(f"\tVD SET has {vd_metadata['n_populations']} populations.")
    log.info(f'Data ready ++')
    #======================== Prepare model ========================#
    model = aegen(
        params=model_params, 
        conditional=conditional,
        imputation=model_params['denoising']['using'],
        sample_mode=False,
    )
    
    model_parallel = False
    if torch.cuda.is_available():
        log.info(f"System has {torch.cuda.device_count()} available GPU(s)")
        if torch.cuda.device_count() > 1:
            available_gpus = ['cuda:'+str(i) for i in range(torch.cuda.device_count())]
            log.info(available_gpus)
            device = available_gpus[0]
            #model, model_parallel = nn.DataParallel(model), True
        else: device = 'cuda'
        model.to(device)
    else: 
        log.info('No CUDA device available!')
        device = 'cpu'

    # Number of parameters used in the model
    num_params = sum(p.numel() for p in model.parameters() if p.requires_grad)
    log.info(f'Number of model parameters: {num_params}')
    system_info()
    log.info(model)
    log.info('Model ready ++')
    log.info(f'Model is conditional: {conditional}')
    #======================== Prepare optimizer ========================#
    if hyperparams['optimizer'] is not None:
        if hyperparams['optimizer']['algorithm'] == 'Adam':
            optimizer = torch.optim.Adam(
                params=model.parameters(), 
                lr=hyperparams['optimizer']['lr'], 
                weight_decay=hyperparams['optimizer']['weight_decay'],
            )
        elif hyperparams['optimizer']['algorithm'] == 'AdamW':
            optimizer = torch.optim.AdamW(
                params=model.parameters(), 
                lr=hyperparams['optimizer']['lr'], 
                weight_decay=hyperparams['optimizer']['weight_decay'],
            )
        # RuntimeError: SparseAdam does not support dense gradients, please consider Adam instead.
        elif hyperparams['optimizer']['algorithm'] == 'SparseAdam':
            raise Exception('[ERROR] SparseAdam does not support dense gradients, please consider Adam instead.')
            optimizer = torch.optim.SparseAdam(
                params=model.parameters(), 
                lr=hyperparams['optimizer']['lr'], # HAS NO WEIGHT DECAY!
            )
        elif hyperparams['optimizer']['algorithm'] == 'Yogi':
            optimizer = torchoptim.Yogi(
                params=model.parameters(), 
                lr=hyperparams['optimizer']['lr'],
                betas=(0.9, 0.999),
                eps=1e-3,
                initial_accumulator=1e-6,
                weight_decay=hyperparams['optimizer']['weight_decay'],
            )
        elif hyperparams['optimizer']['algorithm'] == 'RAdam':
            optimizer = torchoptim.RAdam(
                params=model.parameters(), 
                lr=hyperparams['optimizer']['lr'],
                betas=(0.9, 0.999),
                eps=1e-8,
                weight_decay=hyperparams['optimizer']['weight_decay'],
            )
        elif hyperparams['optimizer']['algorithm'] == 'QHAdam':
            optimizer = torchoptim.QHAdam(
                params=model.parameters(), 
                lr=hyperparams['optimizer']['lr'],
                betas=(0.9, 0.999),
                nus=(1.0, 1.0),
                weight_decay=hyperparams['optimizer']['weight_decay'],
                decouple_weight_decay=False,
                eps=1e-8,
            )
        elif hyperparams['optimizer']['algorithm'] == 'DiffGrad':
            optimizer = torchoptim.DiffGrad(
                params=model.parameters(), 
                lr=hyperparams['optimizer']['lr'],
                betas=(0.9, 0.999),
                eps=1e-8,
                weight_decay=hyperparams['optimizer']['weight_decay'],
            )
        else: raise Exception('Unknown optimization algorithm')
    else: raise Exception('Missing optimizer')
    log.info(f'Optimizer ready ++')
    #======================== Prepare scheduler ========================#
    if hyperparams['scheduler'] is not None:
        if hyperparams['scheduler']['method'] == 'plateau':
            lr_scheduler = torch.optim.lr_scheduler.ReduceLROnPlateau(
                optimizer,
                mode='min',
                factor=hyperparams['scheduler']['factor'],
                patience=hyperparams['scheduler']['patience'],
                threshold=hyperparams['scheduler']['threshold'],
                threshold_mode=hyperparams['scheduler']['mode']
            )
        elif hyperparams['scheduler']['method'] == 'step':
            lr_scheduler = torch.optim.lr_scheduler.StepLR(
                optimizer,
                step_size=hyperparams['scheduler']['step'],
                gamma=hyperparams['scheduler']['gamma']
            )
        elif hyperparams['scheduler']['method'] == 'multistep':
            lr_scheduler = torch.optim.lr_scheduler.MultiStepLR(
                optimizer,
                milestones=hyperparams['scheduler']['milestones'],
                gamma=hyperparams['scheduler']['gamma']
            )
        elif hyperparams['scheduler']['method'] == 'exponential':
            lr_scheduler = torch.optim.lr_scheduler.ExponentialLR(
                optimizer,
                gamma=hyperparams['scheduler']['gamma']
            )
        else: raise Exception('Wrong definition for scheduler')
    else: lr_scheduler = None
    log.info('Scheduler ready ++')
    #======================== Define metrics ========================#
    metrics={
        ## If the key is a function:
        ## Then define the inputs and the expected outputs
        ## of the function to store the metrics.
        aeloss: {
            'inputs' : ['input', 'output', 'args', 'distribution'],
            'outputs': ['ae_loss', 'reconstruction_loss', 'KL_divergence'],
        },
        L1loss: {
            'inputs' : ['input', 'reconstruction'],
            'outputs': ['L1_loss', 'ones_reconstruction_loss', 'zeros_reconstruction_loss'],
        },
        residual_sparsity: {
            'inputs' : ['input', 'reconstruction', 'batch_size'],
            'outputs': ['residual_sparsity'],
        },
        #varloss: {
        #    'inputs': ['mu'],
        #    'outputs': ['varloss'],
        #},
        ## If the key is a metric name:
        ## Then define the inputs, the function,
        ## and the hyperparameters for the function.
        #'cratio_no_shuffle' : {
        #    'inputs' : ['input', 'args', 'residual', 'distribution'],
        #    'function': cratio_no_shuffle,
        #    'params' : ['zstd']#['lz4', 'zlib', 'zstd']
        #},
        #'cratio_bitshuffle' : {
        #    'inputs' : ['input', 'args', 'residual', 'distribution'],
        #    'function': cratio_bitshuffle,
        #    'params' : ['zstd']#['lz4', 'zlib', 'zstd']
        #},
        #'ccratio_no_shuffle' : {
        #    'inputs' : ['input', 'args', 'residual', 'distribution'],
        #    'function': ccratio_no_shuffle,
        #    'params' : ['zstd']#['lz4', 'zlib', 'zstd']
        #},
        #'ccratio_bitshuffle' : {
        #    'inputs' : ['input', 'args', 'residual', 'distribution'],
        #    'function': ccratio_bitshuffle,
        #    'params' : ['zstd']#['lz4', 'zlib', 'zstd']
        #},
        #'partial_embedding_ccratio_no_shuffle' : {
        #    'inputs' : ['input', 'mu', 'residual', 'distribution'],
        #    'function': partial_embedding_ccratio_no_shuffle,
        #    'params' : ['lz4', 'zlib', 'zstd']
        #},
        #'partial_residual_ccratio_no_shuffle' : {
        #    'inputs' : ['input', 'mu', 'residual', 'distribution'],
        #    'function': partial_residual_ccratio_no_shuffle,
        #    'params' : ['lz4', 'zlib', 'zstd']
        #},
        #'partial_embedding_ccratio_bitshuffle' : {
        #    'inputs' : ['input', 'mu', 'residual', 'distribution'],
        #    'function': partial_embedding_ccratio_bitshuffle,
        #    'params' : ['lz4', 'zlib', 'zstd']
        #},
        #'partial_residual_ccratio_bitshuffle' : {
        #    'inputs' : ['input', 'mu', 'residual', 'distribution'],
        #    'function': partial_residual_ccratio_bitshuffle,
        #    'params' : ['lz4', 'zlib', 'zstd']
        #},
    }
    if model_params['distribution'] == 'Uniform':
        metrics[entropy] = {
            'inputs' : ['args'],
            'outputs': ['entropy']
        }
    #======================== Start training ========================#
    system_info()
    log.info(summary)
    log.info('Starting training...')
    train(
        model={
            'architecture': model_params['shape'] + (' AE' if not model_params['conditioning']['using'] else ' C-AE'),
            'species': model_params['species'],
            'chm': chm,
            'shape': model_params['shape'],
            'isize': model_params['encoder']['layer0']['size'],
            'bsize': model_params['decoder']['layer0']['size'],
            'window_size': model_params['window_size'] if model_params['shape'] == 'window-based' else None,
            'window_cloning': model_params['window_cloning'] if model_params['shape'] == 'window-based' else None,
            'window_train_mode': model_params['window_train_mode'],
            'codebook_size': model_params['quantizer']['codebook_size'] if model_params['distribution'] == 'Uniform' else None,
            'heads': model_params['quantizer']['multi_head']['features'] if (model_params['distribution'] == 'Uniform') and (model_params['quantizer']['multi_head']['using']) else 1,
            'distribution': model_params['distribution'],
            'body': model, 
            'parallel': model_parallel,
            'num_params': num_params,
            'conditional': conditional,
            'num_classes': model_params['conditioning']['num_classes'],
            'imputation': model_params['denoising']['using'],
            'gpu': torch.cuda.get_device_name(),
        }, 
        optimizer={
            'algorithm': hyperparams['optimizer']['algorithm'],
            'body': optimizer,
            'scheduler': lr_scheduler,
        },
        hyperparams=hyperparams,
        stats={
            'epoch': 0,
            'verbose': bool(args.verbose),
            'slide': hyperparams['slide'],
            'best_epoch': 0,
            'best_loss': np.inf,
        },
        tr_loader=tr_loader,
        vd_loader=vd_loader,
        ts_loader=ts_loader,
        device=device,
        metadata={
            'tr_metadata' : tr_metadata,
            'vd_metadata' : vd_metadata,
            'ts_metadata' : ts_metadata,
        },
        summary=summary,
        num=args.num,
        only=only,
        monitor=hyperparams['training']['monitor'],
        metrics=metrics
    )
    #======================== End training ========================#
