# Supplementary material for: Autoencoders for genomic variation analysis
Source: Genome Res. 2026 Feb;36(2):348–60. doi: 10.1101/gr.280086.124 (PMC12863191; doi:10.1101/gr.280086.124)
Supplement: Supplement 1 [file Supplemental_Code.zip › aegen-main/src/models/initializers.py]

import torch
import torch.nn as nn

def init_xavier(m):
    if type(m) == nn.Linear:
        torch.nn.init.xavier_uniform_(m.weight)
        m.bias.data.fill_(0.01)
