# Supplementary material for: Autoencoders for genomic variation analysis
Source: Genome Res. 2026 Feb;36(2):348–60. doi: 10.1101/gr.280086.124 (PMC12863191; doi:10.1101/gr.280086.124)
Supplement: Supplement 1 [file Supplemental_Code.zip › aegen-main/src/utils/decorators.py]

import time

def timer(f):
    def wrapper(*args, **kwargs):
        ini = time.time()
        res = f(*args, **kwargs)
        elapsed = time.time() - ini
        print(f'Total {elapsed}s elapsed for {f.__name__} execution.')
        return res
    return wrapper
