# Supplementary material for: Autoencoders for genomic variation analysis
Source: Genome Res. 2026 Feb;36(2):348–60. doi: 10.1101/gr.280086.124 (PMC12863191; doi:10.1101/gr.280086.124)
Supplement: Supplement 1 [file Supplemental_Code.zip › aegen-main/src/utils/__init__.py]

from .decorators import timer
from .loader import SNPs, loader
from .loggers import progress
from .assemblers import npy2hdf5, one_hot_encoder
